# Supplementary material for: PHA-680626 Is an Effective Inhibitor of the Interaction between Aurora-A and N-Myc
Source: Int J Mol Sci. 2021 Dec 4;22(23):13122. doi: 10.3390/ijms222313122 (PMC8658095; doi:10.3390/ijms222313122)
Supplement: Supplementary file 1 [file ijms-22-13122-s001.zip]

Archive with 1 entries (1 files):
- ijms-1450479-supplementary.pdf
